# Supplementary material for: Developing and validating the self-transcendent emotion dictionary for text analysis
Source: PLoS One. 2020 Sep 11;15(9):e0239050. doi: 10.1371/journal.pone.0239050 (PMC7485772; doi:10.1371/journal.pone.0239050)
Supplement: S1 Text — (DIC) [file pone.0239050.s003.dic]

% 
01	general
02	awe
03	gratitude
04	elevation
05	admiration
06	hope
% 

acclaim*	05
accomplish*	01
achiev*	05	06
acknowledg*	03
admir*	02	03	05
ador*	05
adulat*	05
advanc*	04
aesthetic	02
affection	03	05
almighty	03
amazing	02	05
amazed	02	05
ambition	05	06
amplify	04
anticipat*	06
applau*	05
appreciat*	03	05
approbation	05
approv*	05
artist*	05
ascen*	04
aspir*	06
assum*	06
assur*	06
astonish*	02
at ease	06
auspicious	06
await	06
awake*	02
awe*	02	05
beaut*	02	05
belie*	06	
belove*	03	05
benevolen*	03
bestow*	03
better	01
bless*	03
bliss*	04
bravery	05
breathtak*	02
bright	06
brilliant	02
broaden* 	01
brought to tears	01
buoyan*	06
captivat*	02
care	01
caring	01
challenging	01
charisma*	01
charit*	03
charm*	05
cheer*	06
cherish	05	06
christ*	02	03	05
comfort*	06
commend	05
compassion*	03	04	06
compelling	01
compliment	05
confiden*	06
congratulat*	06
conscious*	04
constructive	01
contemplat*	06
content*	03	04	06
count on	06
courage*	02	05
craftsmanship	01
crazy about	05
crazy for	05
crazy over	05
creation	04
creativ*	01
credit	03	05
cultivate	01
curable	06
curiosity	02
dedicat*	03	05
delight*	02	03	04	05
deliverance	06
dependence	06
deserv*	05
desir*	05	06
determinat*	01
devot*	02	03	05
digni*	04
discover	05
divin*	02	04
donat*	03
doubtless	06
dream	06
eager	06
earn*	03
elat*	01	04	06
electrifying	01
elevat*	04	06
embolden*	06
empower*	01
emulat*	01
enchant*	02
encourag*	04	06
endur*	06
energ*	01
engag*	02	04
enhanc*	04
enjoy*	05
enkindle*	01
enlight*	02
enliven*	02
enrapture	04
enrich*	01
entertain*	01
enthrall*	01
enthusias*	05	06
envision*	06
epic	01
esteem*	02	03	05
estimation	05
eulog*	05
evok*	02	05
exalt*	04
excellen*	05
exception*	01
excit*	02	04	05
exemplary	01
exhilarat*	04
expand*	01
expect*	06
extraordinar*	01
faith*	04	06
fall for	05
fancy	05
fascinat*	02	05
favor*	03	05	06
fondness	05
foresee	06
foretell	06
forgiv*	03
fortify*	01
fortitude	06
fortun*	06
forward	06
freedom	06
fulfill*	03
fun*	01
future	06
gain	06
gallant*	01
galvanize	01
genero*	03	04	05
gift	03
give rise to	01
glory	04	06
glorif*	05
goal	06
god*	02
golden	06
good	06
goodness	03
goosebump*	02
grace	03
grand*	02
grat*	02	03	04	05
great	02	05
gripping	01
groove	05
grow*	06
hail	05
hallow*	05
happiness	03
happy	03
heart*	01	03	06
heaven*	04
heighten	04
help*	03	04
hero*	05
homage	05
honesty	03
honor*	03	05
hope*	04	06
hospitality	03
humility	02	03
ideal*	05	06
idolatry	05
idoliz*	05
idyll*	06
illuminat*	01
imagin*	01
imbue	01
impress	01
incentiv*	06
incomprehens*	02
indebt*	03
infatuation	05
inflame	01
influen*	01
infuse	01
innovat*	01
insight*	01
inspir*	02	04	05	06
instill*	06
interest*	02	05
intrigu*	01
invigorat*	02
joy*	05
kind*	03	05
laud*	05
leader	01
learn*	06
lighthearted	06
limitless	06
look up to	05
lord	02
lov*	02	05
loyal*	03	04	05
magnific*	02	04	05
majest*	02
marvel*	05
merit*	05
mighty	02
mind-bending	02
mind-blowing	02
mind-boggling	02
mirac*	02	03
moral*	04
motivat*	01
moving	04
muse	01
myst*	02
newborn	06
novel	01
nurtur*	01
obeisance	05
oblig*	03
open up	01
opportunit*	06
optimis*	06
overcom*	06
paradise	06
passion*	05
pay homage to	05
perfect*	05	06
persever*	06
philanthrop*	01
pleas*	03	04
poetic*	01
poise*	04
positiv*	06
power*	02
prais*	02	03	05
pray*	03
prefer*	05
prestig*	04
priz*	05
promis*	04	06
prophesy	06
prophet*	01
propitious	06
props	05
prospect*	06
purpos*	06
pursuit	01
raptur*	02
reassur*	06
recogn*	03	05
recompense	03
redeem	06
redempt*	06
refin*	01
refresh*	01
regain*	06
regenerat*	01
reinforce	01
rejoic*	04
reliance	06
relish	05
remark*	02	05
repay	03
reputation	05
rescue*	03
respect*	02	03	05
responsive*	03
restor*	06
revel	03	05
revelation	01
rever*	02	03	05	06
reward*	06
rousing	01
sacrific*	03
sanguine*	06
satisf*	03	04	06
savor	05
scenery	05
secur*	06
selfless*	03
seren*	06
shock*	02
sincer*	03	05	06
spark	01
specta*	02
spirit*	02	03	04
splendid	05
spur	01
stimulat*	02	04
strength*	04
striv*	01
stunning	02
success*	01
survive	06
sweet on	05
talent*	01
tantalizing	01
tender	04
thank*	03
think highly of	05
thinker	01
thoughtful	01
thought-provoking	01
thrill*	03
touch*	04
transform*	01
tribute	03
trigger*	01
triumph	06
trust*	06
upbeat	06
upgrad*	04
uphold*	04
uplift*	04	06
utmost	05
utopia*	06
valiant	01
valor	01
valu*	05
vast	05
virtu*	03	05	06
visionary	01
vivid	01
warm*	04
whim	01
wholehearted	06
wild about	05
wisdom	02	05
wise		05
wish	06
wonder*	02	05
worship*	02	05
worthy	05
youth*	06
